# Supplementary material for: Comprehensive genetic analysis of facioscapulohumeral muscular dystrophy by Nanopore long-read whole-genome sequencing
Source: J Transl Med. 2024 May 13;22:451. doi: 10.1186/s12967-024-05259-8 (PMC11092085; doi:10.1186/s12967-024-05259-8)
Supplement: Supplementary file 2 — Supplementary Material 2. [file 12967_2024_5259_MOESM2_ESM.xlsx]

## Sheet: Supplemental Table 1
Supplemental Table 1.Baseline characteristics and Nanopore sequencing information of all samples.
ID	Gender	Sample Type	Disease Type	Total bases	Number of Reads	Mean Read Length	Median Read Length	Median Read Quality	Read length N50	Depth
P1	Female	Peripheral blood	FSHD1	72828737031	5633792	12927.1	6995	13.6	26141	22.96
P2	Female	iPSCs from P1	FSHD1	94675019819	8275746	11440.1	3929	15.9	32975	30.04
P3	Female	iPSCs from P1	FSHD1	86515534675	6357630	13608.1	5239	15.9	34491	27.46
P4	Male	Peripheral blood	Suspected FSHD1	155120289940	9390972	16518	8842	13.4	34018	48.96
P5	Male	Peripheral blood	FSHD1	99906939335	6337168	15765.2	7056	13.8	36348	31.51
P6	Male	iPSCs from P5	FSHD1	80771709000	7346533	10994.5	4771	16	24820	25.6
P7	Male	iPSCs from P5	FSHD1	88787865546	7170854	12381.8	4422	16	34443	28.17
P8	Female	Peripheral blood	Suspected FSHD1	79682230890	5630680	14151.4	6215	13.5	33208	16.63
P9	Male	Peripheral blood	Suspected FSHD1	71278700811	5198961	13710.2	6201	12.4	31321	22.44
P10	Male	Peripheral blood	Suspected FSHD1	135883671526	8425448	16127.8	8339	13.8	33961	42.92
P11	Female	Peripheral blood	Suspected FSHD1	82049334327	3864565	21231.2	12267	13.2	41947	25.92
P12	Male	Peripheral blood	Suspected FSHD1	78070124922	2617939	29821.2	26754	13.2	43318	24.65
P13	Female	Peripheral blood	Suspected FSHD1	70859219122	3536538	20036.3	10791	12.7	41072	22.34
P14	Male	Peripheral blood	Suspected FSHD1	87653000110	8431121	10396.4	5082	12.5	22393	27.56
P15	Female	Peripheral blood	Suspected FSHD1	75714529321	5673885	13344.4	6058	13.1	30153	23.85
P16	Female	Peripheral blood	Suspected FSHD1	87238948778	3879008	22490	16493	13.4	40306	27.54
C1	Female	Peripheral blood	Control	83518373805	7825018	10673.3	5380	15.2	22223	26.43
C2	Female	iPSCs from C1	Control	96034303529	8815126	10894.3	3549	16.2	32670	30.48
C3	Male	Peripheral blood	Control	95488220034	9413071	10144.2	4687	14.9	22439	30.21
C4	Male	iPSCs from C3	Control	86750753824	8581845	10108.6	3643	15.8	30278	27.52
C5	Female	Peripheral blood	Control	81057079072	3421438	23690.9	19431	13.8	28690	26.14
C6	Female	Peripheral blood	Control	91840055076	4575605	20071.7	11358	13.7	39681	29.02
C7	Female	Peripheral blood	Control	121813307461	19383712	6284.3	3205	14.7	12315	38.45
C8	Female	Peripheral blood	Control	101341926142	9586602	10571.2	5324	14.5	22182	32.68
C9	Female	Peripheral blood	Control	72768348132	4422746	16453.2	9695	13.4	31628	23.45
C10	Male	Peripheral blood	Control	154903524102	11124692	13924.3	6568	15.2	30733	49.07
C11	Female	Peripheral blood	Control	70981387122	3823021	18566.8	9534	13.8	39438	22.22
C12	Male	Peripheral blood	Control	66396190092	5342430	12428.1	5531	12.9	27685	21.35
C13	Male	Peripheral blood	Control	135305501401	8027991	16854.2	8805	14.5	34714	42.8

## Sheet: Supplemental Table 2
Supplementary Table 2.Reads detail of all samples from ONT-based method
	P1		P2		P3		P4		P5		P6		P7		P8		P9		P10		P11		P12		P13		P14		P15		P16		C1		C2		C3		C4		C5		C6		C7		C8		C9
4q35	Mapped reads number	D4Z4 repeat units number	Mapped reads number	D4Z4 repeat units number	Mapped reads number	D4Z4 repeat units number	Mapped reads number	D4Z4 repeat units number	Mapped reads number	D4Z4 repeat units number	Mapped reads number	D4Z4 repeat units number	Mapped reads number	D4Z4 repeat units number	Mapped reads number	D4Z4 repeat units number	Mapped reads number	D4Z4 repeat units number	Mapped reads number	D4Z4 repeat units number	Mapped reads number	D4Z4 repeat units number	Mapped reads number	D4Z4 repeat units number	Mapped reads number	D4Z4 repeat units number	Mapped reads number	D4Z4 repeat units number	Mapped reads number	D4Z4 repeat units number	Mapped reads number	D4Z4 repeat units number	Mapped reads number	D4Z4 repeat units number	Mapped reads number	D4Z4 repeat units number	Mapped reads number	D4Z4 repeat units number	Mapped reads number	D4Z4 repeat units number	Mapped reads number	D4Z4 repeat units number	Mapped reads number	D4Z4 repeat units number	Mapped reads number	D4Z4 repeat units number	Mapped reads number	D4Z4 repeat units number	Mapped reads number
Total reads	69		85		86		214		58		53		39		76		66		145		52		87		75		85		80		85		91		103		94		127		231		97		212		152		140
Complete reads															2																										0						0
4qA	7	2	6	2	4	2	4	2	10	4(8) : 12(2)	6	4	4	4(1) : 12(3)	2	6	2	6	5	7	5	7	5	8	3	8	1	9	3	9	1	9	1	12	0	N	1	14	3	14(2) : 18(1)	0	N	1	21	0	N	0	N	0
4qB	0	N	0	N	0	N	2	18	0	N	0	N	0	N	0	N	0	N	0	N	4	7	0	N	0	N	1	15	0	N	0	N	0	N	1	17	0	N	0	N	0	N	3	18	0	N	0	N	0
With S-seq reads
All	15	14	21	23	17	8	49	20	18	12	29	11	12	12	11	19	18	19	30	12	17	7	31	15	13	8	22	15	18	9	21	17	16	13	20	17	13	14	22	18	43	13	33	21	25	7	25	20	21
>=10	1		4		0		15		3		2		4		3		4		3		0		8		0		2		0		3		3		1		1		5		2		11		0	N	6		4
with E-seq reads
All	25		14	12	17	14	43		17		13	4	8	12	14	13	16	15	31	11	16	7	28	16	18	20	16	15	17		21	20	20	13	28	17	29	14	33	18	41	21	24	21	28	12	34	16	14
4qA	12	2	8	2	5	2	23	31	17	12	13	4	8	12	14	13	8	6	31	11	10	7	15	8	12	8	10	9	8	9	21	20	9	12	12	9	29	14	33	18	11	11	13	21	16	11	24	16	7
4qB	13	19	6	12	12	14	20	18	0	N	0	N	0	N	0	N	8	15	0	N	6	7	13	16	6	20	6	15	9	15	0	N	11	13	16	17	0	N	0	N	30	21	11	18	12	12	10	14	7
>=10	4		3		4		10		2		0		3		3		2		1		0		4		2		1		2		5		4		4		5		5		6		10		2		8		4
4qA >=10	0		0		0		3		2		0		3		3		0		1		0		0		0		0		0		5		1		0		5		5		1		3		1		5		2
4qB >=10	4		3		4		7		0		0		0		0		2		0		0		4		2		1		2		0		3		4		0		0		5		7		1		3		2
only Mid reads
All	36	20	56	21	56	21	128	23	33	6	17	8	23	8	53	16	34	14	89	13	28	6	33	12	47	14	49	8	48	29	44	14	56	13	56	10	53	13	75	10	147	24	44	13	159	16	93	20	105
>=10	2		7		7		19		0		0		0		8		1		2		0		4		6		0		3		7		2		2		3		1		28		6		12		6		16
10q26
total reads	66		78		80		118		276		318		266		49		58		181		94		147		66		166		115		103		55		62		109		75		65		90		130		134		56
complete reads
10qA	2	12	0	N	2	12	10	6	0	N	0	N	0	N	1	11	4	11(2) : 19(2)	1	15	0	N	0	N	4	8(3) : 23(1)	0	N	0	N	0	N	3	10	8	9(6) : 10(2)	4	11(3) : 21(1)	2	11(1) : 21(1)	0	N	2	19	0	N	1	21	1
with S-seq reads
All	12	13	26	14	18	12	44	18	25	26	26	10	18	18	15	11	20	19	38	16	21	21	28	16	23	23	18	10	19	11	28	24	19	10	24	10	27	21	22	21	12	17	24	22	17	11	24	21	17
>=10	3		5		3		8		6		1		1		3		7		7		5		9		3		2		2		8		3		2		8		7		3		10		3		2		2
with E-seq reads
All	23	19	16	12	23	17	42	17	20	21	16	12	30	21	19	11	17	19	34	17	26	16	19	17	20	23	17	11	23	16	29	16	22	10	30	10	24	21	13	21	12	16	25	22	20	15	24	21	16
>=10	9		1		7		3		4		2		6		3		7		7		7		7		2		2		3		4		4		3		7		4		3		10		2		5		3
only Mid reads
All	33	15	36	9	41	13	42	15	231	37	276	25	218	28	16	12	25	10	110	21	47	18	100	23	27	15	131	26	73	23	46	21	17	7	16	6	62	15	42	19	41	13	43	21	93	14	87	23	24
>=10	4		0		3		4		57		52		49		1		1		19		10		31		5		16		9		7		0		0		5		4		7		7		6		5		2
[truncated: 9 more columns]

## Sheet: Supplemental Table 3
Supplementary Table 3.Comparison of D4Z4 RUs and haplotypes in 4q35 region.
Method		Case					Control
	Haplotype	4qA		4qB			4qA		4qB
	Repeat units	<=10	>10	<=10	>10		<=10	>10	<=10	>10
ONT	Allele number	16	7	1	9		0	12	0	13
OGM		16	7	1	9		0	12	0	13
Concordance		1	1	1	1		1	1	1	1

## Sheet: Supplemental Table 4
Supplementary Table 3.Summary of D4Z4 RU and haplotype results of 10q26 derived from ONT and OGM.
Test ID	Chr	Nanopore			Bionano
		Blast repeat counts	Haplotype		Calculated repeat counts	Haplotype
P1	chr10	12	10qA		12	10qA
		>= 13	10qA		19	10qA
P2	chr10	>= 12	10qA		12	10qA
		>= 14	10qA		19	10qA
P3	chr10	12	10qA		12	10qA
		>= 17	10qA		19	10qA
P4	chr10	6	10qA		6	10qA
		>= 17	10qA		19	10qA
P5	chr10	>= 21	10qA		30	10qA
		>= 37	10qA		>= 28	unknowna
P6	chr10	>= 10	10qA		31	10qA
		>= 12	10qA		>=31	10qA
P7	chr10	>= 18	10qA		31	10qA
		>= 21	10qA		>=57	10qA
P8	chr10	11	10qA		11	10qA
		>= 12	10qA		18	10qA
P9	chr10	11	10qA		11	10qA
		19	10qA		19	10qA
P10	chr10	15	10qA		15	10qA
		>= 21	10qA		45	10qA
P11	chr10	>= 16	10qA		22	10qA
		>= 21	10qA		28	10qA
P12	chr10	>= 16	10qA		22	10qA
		>= 21	10qA		28	10qA
P13	chr10	8	10qA		8	10qA
		23	10qA		24	10qA
P14	chr10	>= 11	10qA		32	10qA
		>= 26	10qA		44	10qA
P15	chr10	>= 16	10qA		22	10qA
		>= 23	10qA		32	10qA
P16	chr10	>= 16	10qA		11	10qA
		>= 24	10qA		32	10qA
C1	chr10	10	10qA		9	10qA
		>=10	10qA		10	10qA
C2	chr10	9	10qA		9	10qA
		10	10qA		10	10qA
C3	chr10	11	10qA		11	10qA
		21	10qA		21	10qA
C4	chr10	11	10qA		11	10qA
		21	10qA		21	10qA
C5	chr10	>= 16	10qA		>= 23	unknowna
		>= 17	10qA		28	10qA
C6	chr10	19	10qA		19	10qA
		>= 22	10qA		27	10qA
C7	chr10	>= 11	10qA		12	10qA
		>= 15	10qA		19	10qA
C8	chr10	21	10qA		21	10qA
		>= 14	10qA		21	10qA
C9	chr10	10	10qA		10	10qA
		>= 14	10qA		20	10qA
C10	chr10	11	10qA		11	10qA
		>= 19	10qA		25	10qA
C11	chr10	>= 16	10qA		26	10qA
		>= 25	10qA		26	10qA
C12	chr10	>= 11	10qA		19	10qA
		>= 15	10qA		27	10qA
C13	chr10	12	10qA		12	10qA
		>= 22	10qA		20	10qA
a unknow means OGM FSHD analysis is unable to determine the haplotype

## Sheet: Supplemental Table 5
Supplemental Table 5. Exome and flanking region variations identified by ONT and WES.
CHR	Positiona	REF	ALT	Gene	Existing Variation ID	Consequence	HGVSc	gnomAD exome frequency	gnomAD exome EAS frequency	ClinVar	Platform
1	111494273	A	C	LRIF1	-	synonymous_variant	ENST00000369763.4:c.1233T>G	-	-	-	Both
18	2656248	G	C	SMCHD1	rs2430853	synonymous_variant	ENST00000320876.6:c.174G>C	0.558	0.3195	Benign	Both
18	2705700	A	G	SMCHD1	rs635132	synonymous_variant	ENST00000320876.6:c.1851A>G	0.6942	0.673	Benign	Both
18	2707619	G	A	SMCHD1	rs2276092	missense_variant	ENST00000320876.6:c.2122G>A	0.696	0.6087	Benign	Both
18	2718265	A	G	SMCHD1	rs62084229	intron_variant	ENST00000320876.6:c.2338+32A>G	0.2247	0.06844	Benign	Both
18	2724930	A	T	SMCHD1	rs633422	missense_variant	ENST00000320876.6:c.2637A>T	0.3395	0.1656	Benign	Both
18	2740714	A	G	SMCHD1	rs12327477	synonymous_variant	ENST00000320876.6:c.3528A>G	0.3431	0.5061	Benign	Both
18	2750477	A	G	SMCHD1	rs2304859	synonymous_variant	ENST00000320876.6:c.4137A>G	0.3451	0.5048	Benign	Both
18	2763697	C	T	SMCHD1	rs483547	synonymous_variant	ENST00000320876.6:c.4629C>T	0.3607	0.165	Benign	Both
18	2771516	G	T	SMCHD1	rs300291	splice_polypyrimidine_tract_variant,intron_variant	ENST00000320876.6:c.4967-15G>T	0.9958	1	Benign	Both
20	31369136	C	-	DNMT3B	rs3835238	intron_variant	ENST00000328111.2:c.143-22del	0.5154	0.9268	Benign	Both
20	31383506	G	A	DNMT3B	rs755091404	splice_donor_region_variant,intron_variant	ENST00000328111.2:c.1297+6G>A	0.0001478	0.001796	Uncertain_significance	Both
20	31383530	C	T	DNMT3B	rs875041	intron_variant	ENST00000328111.2:c.1297+30C>T	0.5147	0.9249	-	Both
20	31386347	T	C	DNMT3B	rs6058891	synonymous_variant	ENST00000328111.2:c.1572T>C	0.5827	0.9977	Benign	Both
20	31386449	T	C	DNMT3B	rs2424922	splice_region_variant,synonymous_variant	ENST00000328111.2:c.1674T>C	0.5848	0.9977	Benign	Both
20	31387954	C	G	DNMT3B	rs1997797	splice_region_variant,splice_polypyrimidine_tract_variant,intron_variant	ENST00000328111.2:c.1760-5C>G	0.5713	0.9977	Benign	Both
20	31388636	T	C	DNMT3B	rs2424928	splice_region_variant,splice_polypyrimidine_tract_variant,intron_variant	ENST00000328111.2:c.1906-5T>C	0.5774	0.9977	Benign	Both
a GRCh37 position

## Sheet: Supplemental Table6
Supplemental Table 6.Comparison of ONT and WES in variations identifying.
Sample	P5	P10	C5	C8	C9	C10	C11	C12	C13
WES	13	14	13	13	13	13	12	10	9
ONT a	13	14	13	13	13	13	12	10	9
Concordance with WES	1	1	1	1	1	1	1	1	1
a ONT results use the same exome targeted region file from WES testing to keep variants only in three genes’ exome and flanking regions.
